# Supplementary material for: Precise Detection and Visualization of Nanoscale Temporal Confinement in Single-Molecule Tracking Analysis
Source: Membranes (Basel). 2022 Jun 24;12(7):650. doi: 10.3390/membranes12070650 (PMC9320997; doi:10.3390/membranes12070650)
Supplement: Supplementary file 1 [file membranes-12-00650-s001.zip]

Archive with 1 entries (1 files):
- membranes-1752671-supplementary.pdf
